# Supplementary material for: Antibacterial Activity of Nanoemulsions Prepared with Essential and Seed Oils Against Isolated Bacteria from Rainbow Trout (Oncorhynchus mykiss)
Source: Foods. 2026 Jul 2;15(13):2340. doi: 10.3390/foods15132340 (PMC13361915; doi:10.3390/foods15132340)
Supplement: Supplementary file 1 [file foods-15-02340-s001.zip › Table S1.xlsx]

## Sheet: Hoja1
			ANOVA															Kruskal-Wallis test
			Variable	Source	Sum of Squares	Gl	Mean Square	Ratio-F	P- value	Plant material-Oils-NEs	Repetitions	Mean	Difference between Groups	Intra-group contrast	Sig.	Difference	[+/-] Limits	Statistician	P- value	Sample	Repetitions	Average range
			Moisture
				Between groups	16713.1	4	4178.26	988548	0	Pumpkin seeds (PS)	3	11.67	X	AS - MP	*	-56.13	0.174715
				Intra groups	0.0422667	10	0.00422667			Avocado seeds (AS)	3	13.2967	X	AS - BL	*	-71.0367	0.174715
				Total (Corr.)	16713.1	14				Mandarin peel (MP)	3	69.4267	X	AS- EL	*	-71.8767	0.174715
										Basil leaves (BL)	3	84.3333	X	AS - PS	*	1.62667	0.174715
										Eucalyptus leaves (EL)	3	85.1733	X	MP - BL	*	-14.9067	0.174715
														MP - EL	*	-15.7467	0.174715
														MP-PS	*	57.7567	0.174715
														BL - EL	*	-0.84	0.174715
														BL - PS	*	72.6633	0.174715
														EL - PS	*	73.5033	0.174715
			Oils extraction yield
				Between groups	1339.69	4	334.922	288726	0	Basil (BEO)	3	0.69	X	MEO - BEO	°	0.0566667	0.0915293
				Intra groups	0.0116	10	0.00116			Mandarin (MEO)	3	0.746667	X	MEO - EEO	*	-0.1	0.0915293
				Total (Corr.)	1339.7	14				Eucalyptus (EEO)	3	0.846667	X	MEO- ASO	*	-1.97	0.0915293
										Avocado (ASO)	3	2.71667	X	MEO - PSO	*	-24.0533	0.0915293
										Pumpkin (PSO)	3	24.8	X	BEO - EEO	*	-0.156667	0.0915293
														BEO- ASO	*	-2.02667	0.0915293
														BEO - PSO	*	-24.11	0.0915293
														EEO - ASO	*	-1.87	0.0915293
														EEO- PSO	*	-23.9533	0.0915293
														ASO - PSO	*	-22.0833	0.0915293
			Acidity index
				Between groups	0.4704	1	0.4704	138.35	0.0003	Avocado (ASO)	3	1.55	X	ASO - PSO	*	-0.06	0.0666271
				Intra groups	0.0136	4	0.0034			Pumpkin (PSO)	3	2.11	X
				Total (Corr.)	0.484	5
			Peroxide index
				Between groups	0.742017	1	0.742017	27	0.0065	Avocado (ASO)	3	3.49333	X	ASO - PSO	*	-0.703333	0.37582
				Intra groups	0.109933	4	0.0274833			Pumpkin (PSO)	3	4.19667	X
				Total (Corr.)	0.85195	5
			Iodine index
				Between groups	145.337	1	145.337	94.05	0.0006	Avocado (ASO)	3	87.8	X	ASO - PSO	*	-9.84333	2.81808
				Intra groups	6.18127	4	1.54532			Pumpkin (PSO)	3	97.6433	X
				Total (Corr.)	151.518	5
			Saponification index
				Between groups	136.327	1	136.327	258.24	0.0001	Pumpkin (PSO)	3	177.767	X	ASO - PSO	*	9.53333	1.64713
				Intra groups	2.11167	4	0.527917			Avocado (ASO)	3	187.3	X
				Total (Corr.)	138.438	5
			Refractive index
				Between groups	0.000270431	4	6.76077e-05	0.19	0.9379	Eucalyptus (EEO)	3	1.4595	X	MEO - EEO	°	0.00983333	0.05062
				Intra groups	0.00354799	10	0.000354799			Mandarin (MEO)	3	1.46933	X	MEO - BEO	°	-0.000666667	0.05062
				Total (Corr.)	0.00381842	14				Basil (BEO)	3	1.47	X	MEO - ASO	°	-0.00136667	0.05062
										Pumpkin (PSO)	3	1.4702	X	MEO -PSO	°	-0.000866667	0.05062
										Avocado (ASO)	3	1.4707	X	EEO - BEO	°	-0.0105	0.05062
														EEO - ASO	°	-0.0112	0.05062
														EEO - PSO	°	-0.0107	0.05062
														BEO- ASO	°	-0.0007	0.05062
														BEO- PSO	°	-0.0002	0.05062
														ASO - PSO	°	0.0005	0.05062
			Oils density
				Between groups	0.0302427	4	0.00756067	12.3	0.0007	Pumpkin (PSO)	3	0.834	X	MEO - EEO	°	-0.06	0.0666271
				Intra groups	0.00614667	10	0.000614667			Mandarin (MEO)	3	0.86	XX	MEO - BEO	*	-0.1	0.0666271
				Total (Corr.)	0.0363893	14				Avocado (ASO)	3	0.912667	XX	MEO - ASO	°	-0.0526667	0.0666271
										Eucalyptus (EEO)	3	0.92	XX	MEO -PSO	°	0.026	0.0666271
										Basil (BEO)	3	0.96	X	EEO - BEO	°	-0.04	0.0666271
														EEO - ASO	°	0.00733333	0.0666271
														EEO - PSO	*	0.086	0.0666271
														BEO- ASO	°	0.0473333	0.0666271
														BEO- PSO	*	0.126	0.0666271
														ASO - PSO	*	0.0786667	0.0666271
			Total phenolic content of oils
				Between groups	14.0898	4	3.52245	6070.39	0	Eucalyptus (EEO)	3	0.154667	X	ASO - BEO	*	2.35733	0.0647358
				Intra groups	0.00580267	10	0.000580267			Mandarin (MEO)	3	0.253333	X	ASO - EEO	*	2.51333	0.0647358
				Total (Corr.)	14.0956	14				Pumpkin (PSO)	3	0.275333	X	ASO - MEO	*	2.41467	0.0647358
										Basil (BEO)	3	0.310667	X	ASO - PSO	*	2.39267	0.0647358
										Avocado (ASO)	3	2.668	X	BEO - EEO	*	0.156	0.0647358
														BEO - MEO	°	0.0573333	0.0647358
														BEO - PSO	°	0.0353333	0.0647358
														EEO - MEO	*	-0.0986667	0.0647358
														EEO - PSO	*	-0.120667	0.0647358
														MEO - PSO	°	-0.022	0.0647358
			Antioxidant activity of oils -DPPH
				Between groups	3166.21	4	791.552	375131	0	Eucalyptus (EEO)	3	0.381667	X	ASO - BEO	*	35.9303	0.123447
				Intra groups	0.0211007	10	0.00211007			Mandarin (MEO)	3	0.742667	X	ASO - EEO	*	36.7913	0.123447
				Total (Corr.)	3166.23	14				Pumpkin (PSO)	3	1.06867	X	ASO - MEO	*	36.4303	0.123447
										Basil (BEO)	3	1.24267	X	ASO - PSO	*	36.1043	0.123447
										Avocado (ASO)	3	37.173	X	BEO - EEO	*	0.861	0.123447
														BEO - MEO	*	0.5	0.123447
														BEO - PSO	*	0.174	0.123447
														EEO - MEO	*	-0.361	0.123447
														EEO - PSO	*	-0.687	0.123447
														MEO - PSO	*	-0.326	0.123447
			Antioxidant activity of oils -ABTS
				Between groups	10355.5	4	2588.88	326299	0	Eucalyptus (EEO)	3	0.312667	X	ASO - BEO	*	64.2073	0.239375
				Intra groups	0.078826	10	0.0078826			Mandarin (MEO)	3	0.336333	X	ASO - EEO	*	66.3807	0.239375
				Total (Corr.)	10355.6	14				Pumpkin (PSO)	3	1.00833	X	ASO - MEO	*	66.357	0.239375
										Basil (BEO)	3	2.486	X	ASO - PSO	*	65.685	0.239375
										Avocado (ASO)	3	66.6933	X	BEO - EEO	*	2.17333	0.239375
														BEO- MEO	*	2.14967	0.239375
														BEO - PSO	*	1.47767	0.239375
														EEO - MEO	°	-0.0236667	0.239375
														EEO- PSO	*	-0.695667	0.239375
														MEO - PSO	*	-0.672	0.239375
			Total phenolic content of nanoemulsions
				Between groups	19.0298	7	2.71854	3196.4	0	Eucalyptus (NE)	3	0.146	X	NE - NA	*	-2.52233	0.0825526
				Intra groups	0.013608	16	0.0008505			Mandarin (NM)	3	0.247	X	NE - NB	*	-0.164667	0.0825526
				Total (Corr.)	19.0434	23				Mix EBM	3	0.273333	X	NE - NM	*	-0.101	0.0825526
										Pumpkin (NP)	3	0.275333	X	NE - Mix AP	*	-1.78067	0.0825526
										Basil (NB)	3	0.310667	X	NE - Mix EBM	*	-0.127333	0.0825526
										Mix EBM+AP	3	1.11067	X	NE - Mix EBM+AP	*	-0.964667	0.0825526
										Mix AP	3	1.92667	X	NE - NP	*	-0.129333	0.0825526
										Avocado (NA)	3	2.66833	X	NA - NB	*	2.35767	0.0825526
														NA - NM	*	2.42133	0.0825526
														NA -Mix AP	*	0.741667	0.0825526
														NA - Mix EBM	*	2.395	0.0825526
														NA - Mix EBM+AP	*	1.55767	0.0825526
														NA - NP	*	2.393	0.0825526
														NB - NM	°	0.0636667	0.0825526
														NB - Mix AP	*	-1.616	0.0825526
														NB - Mix EBM	°	0.0373333	0.0825526
														NB - Mix EBM+AP	*	-0.8	0.0825526
														NB- NP	°	0.0353333	0.0825526
														NM - Mix AP	*	-1.67967	0.0825526
														NM - Mix EBM	°	-0.0263333	0.0825526
														NM - Mix EBM+AP	*	-0.863667	0.0825526
														NM - NP	°	-0.0283333	0.0825526
														Mix AP - Mix EBM	*	1.65333	0.0825526
														Mix AP - Mix EBM+AP	*	0.816	0.0825526
														Mix AP - NP	*	1.65133	0.0825526
														Mix EBM - Mix EBM+AP	*	-0.837333	0.0825526
														Mix EBM - NP	°	-0.002	0.0825526
														Mix EBM+AP - NP	*	0.835333	0.0825526
			Antioxidant activity of nanoemulsions -DPPH
				Between groups	4303.42	7	614.774	98046.2	0	Eucalyptus (NE)	3	1.857	X	NB - NA	*	-35.295	0.224148
				Intra groups	0.100324	16	0.00627025			Mandarin (NM)	3	2.24267	X	NB- NE	*	2.875	0.224148
				Total (Corr.)	4303.52	23				Mix EBM	3	3.399	X	NB - NM	*	2.48933	0.224148
										Pumpkin (NP)	3	4.19367	X	NB - Mix EBM	*	1.333	0.224148
										Basil (NB)	3	4.732	X	NB - NP	*	0.538333	0.224148
										Mix EBM+AP	3	11.527	X	NB - Mix EBM+AP	*	-6.795	0.224148
										Mix AP	3	28.2147	X	NB - Mix AP	*	-23.4827	0.224148
										Avocado (NA)	3	40.027	X	NA - NE	*	38.17	0.224148
														NA - NM	*	37.7843	0.224148
														NA- Mix EBM	*	36.628	0.224148
														NA - NP	*	35.8333	0.224148
														NA - Mix EBM+AP	*	28.5	0.224148
														NA - Mix AP	*	11.8123	0.224148
														NE - NM	*	-0.385667	0.224148
														NE - Mix EBM	*	-1.542	0.224148
														NE - NP	*	-2.33667	0.224148
														NE - Mix EBM+AP	*	-9.67	0.224148
														NE - Mix AP	*	-26.3577	0.224148
														NM - Mix EBM	*	-1.15633	0.224148
														NM - NP	*	-1.951	0.224148
														NM - Mix EBM+AP	*	-9.28433	0.224148
														NM - Mix AP	*	-25.972	0.224148
														Mix EBM - NP	*	-0.794667	0.224148
														Mix EBM - Mix EBM+AP	*	-8.128	0.224148
														Mix EBM - Mix AP	*	-24.8157	0.224148
														NP - Mix EBM+AP	*	-7.33333	0.224148
														NP - Mix AP	*	-24.021	0.224148
														Mix EBM+AP - Mix AP	*	-16.6877	0.224148
			Antioxidant activity of nanoemulsions -ABTS
				Between groups	14392.4	7	2056.06	268060	0	Eucalyptus (NE)	3	1.625	X	NB - NA	*	-63.9863	0.24791
				Intra groups	0.122722	16	0.00767012			Mandarin (NM)	3	1.85267	X	NB- NE	*	3.75	0.24791
				Total (Corr.)	14392.5	23				Mix EBM	3	3.56933	X	NB - NM	*	3.52233	0.24791
										Pumpkin (NP)	3	4.29167	X	NB - Mix AP	*	-45.6527	0.24791
										Basil (NB)	3	5.375	X	NB- Mix EBM	*	1.80567	0.24791
										Mix EBM+AP	3	18.1387	X	NB- NP	*	1.08333	0.24791
										Mix AP	3	51.0277	X	NA - Mix EBM+AP	*	-12.7637	0.24791
										Avocado (NA)	3	69.3613	X	NA - NE	*	67.7363	0.24791
														NA - NM	*	67.5087	0.24791
														NA - Mix AP	*	18.3337	0.24791
														NA - Mix EBM	*	65.792	0.24791
														NA - NP	*	65.0697	0.24791
														NA - Mix EBM+AP	*	51.2227	0.24791
														NE - NM	°	-0.227667	0.24791
														NE- Mix AP	*	-49.4027	0.24791
														NE - Mix EBM	*	-1.94433	0.24791
														NE - NP	*	-2.66667	0.24791
														NE - Mix EBM+AP	*	-16.5137	0.24791
														NM - Mix AP	*	-49.175	0.24791
														NM - Mix EBM	*	-1.71667	0.24791
														NM - NP	*	-2.439	0.24791
														NM - Mix EBM+AP	*	-16.286	0.24791
														Mix AP - Mix EBM	*	47.4583	0.24791
														Mix AP - NP	*	46.736	0.24791
														Mix AP - Mix EBM+AP	*	32.889	0.24791
														Mix EBM - NP	*	-0.722333	0.24791
														Mix EBM - Mix EBM+AP	*	-14.5693	0.24791
														NP - Mix EBM+AP	*	-13.847	0.24791
			Characterization of nanoemulsions. Average Size (d.nm) 180 days
				Between groups	3818530	7	545505	2610.57	0	Mix AP-Z180	3	104.3	X	ASO-Z180 - BEO-Z180	*	-972.3	40.919	22.68	0.0019376	ASO-Z180	3	5
				Intra groups	3343.36	16	208.96			ASO-Z180	3	213.7	X	ASO-Z180 - EEO-Z180	*	-826.3	40.919			BEO-Z180	3	23
				Total (Corr.)	3821880	23				Mix EBM+AP-Z180	3	277.4	X	ASO-Z180 - MEO-Z180	*	-641.7	40.919			EEO-Z180	3	20
										Mix EBM-Z180	3	413.6	X	ASO-Z180 - Mix AP-Z180	*	109.4	40.919			MEO-Z180	3	14
										MEO-Z180	3	855.4	X	ASO-Z180 - Mix EBM+AP-Z180	*	-63.7	40.919			Mix AP-Z180	3	2
										PSO-Z180	3	982.3	X	ASO-Z180 - Mix EBM-Z180	*	-199.9	40.919			Mix EBM+AP-Z180	3	8
										EEO-Z180	3	1040	X	ASO-Z180 - PSO-Z180	*	-768.6	40.919			Mix EBM-Z180	3	11
										BEO-Z180	3	1186	X	BEO-Z180 - EEO-Z180	*	146	40.919			PSO-Z180	3	17
														BEO-Z180 - MEO-Z180	*	330.6	40.919
														BEO-Z180 - Mix AP-Z180	*	1081.7	40.919
														BEO-Z180 - Mix EBM+AP-Z180	*	908.6	40.919
														BEO-Z180 - Mix EBM-Z180	*	772.4	40.919
														BEO-Z180 - PSO-Z180	*	203.7	40.919
														EEO-Z180 - MEO-Z180	*	184.6	40.919
														EEO-Z180 - Mix AP-Z180	*	935.7	40.919
														EEO-Z180 - Mix EBM+AP-Z180	*	762.6	40.919
														EEO-Z180 - Mix EBM-Z180	*	626.4	40.919
														EEO-Z180 - PSO-Z180	*	57.7	40.919
														MEO-Z180 - Mix AP-Z180	*	751.1	40.919
														MEO-Z180 - Mix EBM+AP-Z180	*	578	40.919
														MEO-Z180 - Mix EBM-Z180	*	441.8	40.919
														MEO-Z180 - PSO-Z180	*	-126.9	40.919
														Mix AP-Z180 - Mix EBM+AP-Z180	*	-173.1	40.919
														Mix AP-Z180 - Mix EBM-Z180	*	-309.3	40.919
														Mix AP-Z180 - PSO-Z180	*	-878	40.919
														Mix EBM+AP-Z180 - Mix EBM-Z180	*	-136.2	40.919
														Mix EBM+AP-Z180 - PSO-Z180	*	-704.9	40.919
														Mix EBM-Z180 - PSO-Z180	*	-568.7	40.919
			Characterization of nanoemulsions. Average Size (d.nm) 90 days
				Between groups	48027.9	7	6861.13	57.93	0	Mix AP-Z 90	3	59.43	X	ASO-Z 90 - BEO-Z 90	°	4.3	30.8054	21.0533	0.00369202	ASO-Z 90	3	22
				Intra groups	1894.9	16	118.431			Mix EBM-Z 90	3	147	X	ASO-Z 90 - EEO-Z 90	°	7.2	30.8054			BEO-Z 90	3	19.6667
				Total (Corr.)	49922.8	23				PSO-Z 90	3	156.8	X	ASO-Z 90 - MEO-Z 90	°	16.7	30.8054			EEO-Z 90	3	18
										Mix EBM+AP-Z 90	3	158.8	XX	ASO-Z 90 - Mix AP-Z 90	*	145.37	30.8054			MEO-Z 90	3	14.3333
										MEO-Z 90	3	188.1	XX	ASO-Z 90 - Mix EBM+AP-Z 90	*	46	30.8054			Mix AP-Z 90	3	2
										EEO-Z 90	3	197.6	X	ASO-Z 90 - Mix EBM-Z 90	*	57.8	30.8054			Mix EBM+AP-Z 90	3	9.33333
										BEO-Z 90	3	200.5	X	ASO-Z 90 - PSO-Z 90	*	48	30.8054			Mix EBM-Z 90	3	6.33333
										ASO-Z 90	3	204.8	X	BEO-Z 90 - EEO-Z 90	°	2.9	30.8054			PSO-Z 90	3	8.33333
														BEO-Z 90 - MEO-Z 90	°	12.4	30.8054
														BEO-Z 90 - Mix AP-Z 90	*	141.07	30.8054
														BEO-Z 90 - Mix EBM+AP-Z 90	*	41.7	30.8054
														BEO-Z 90 - Mix EBM-Z 90	*	53.5	30.8054
														BEO-Z 90 - PSO-Z 90	*	43.7	30.8054
														EEO-Z 90 - MEO-Z 90	°	9.5	30.8054
														EEO-Z 90 - Mix AP-Z 90	*	138.17	30.8054
														EEO-Z 90 - Mix EBM+AP-Z 90	*	38.8	30.8054
														EEO-Z 90 - Mix EBM-Z 90	*	50.6	30.8054
														EEO-Z 90 - PSO-Z 90	*	40.8	30.8054
														MEO-Z 90 - Mix AP-Z 90	*	128.67	30.8054
														MEO-Z 90 - Mix EBM+AP-Z 90	°	29.3	30.8054
														MEO-Z 90 - Mix EBM-Z 90	*	41.1	30.8054
														MEO-Z 90 - PSO-Z 90	*	31.3	30.8054
														Mix AP-Z 90 - Mix EBM+AP-Z 90	*	-99.37	30.8054
														Mix AP-Z 90 - Mix EBM-Z 90	*	-87.57	30.8054
														Mix AP-Z 90 - PSO-Z 90	*	-97.37	30.8054
														Mix EBM+AP-Z 90 - Mix EBM-Z 90	°	11.8	30.8054
														Mix EBM+AP-Z 90 - PSO-Z 90	°	2	30.8054
														Mix EBM-Z 90 - PSO-Z 90	°	-9.8	30.8054
			Characterization of nanoemulsions. Average Size (d.nm) 0 days
				Between groups	97296.9	7	13899.6	201.39	0	Mix AP-Z 0	3	10.76	X	ASO-Z 0 - BEO-Z 0	*	-112.7	23.5165	21.1333	0.00357775	ASO-Z 0	3	8
				Intra groups	1104.28	16	69.0174			Mix EBM+AP-Z 0	3	18.23	X	ASO-Z 0 - EEO-Z 0	*	-120.6	23.5165			BEO-Z 0	3	18.6667
				Total (Corr.)	98401.2	23				ASO-Z 0	3	48.8	X	ASO-Z 0 - MEO-Z 0	*	-116.6	23.5165			EEO-Z 0	3	21
										Mix EBM-Z 0	3	109.3	X	ASO-Z 0 - Mix AP-Z 0	*	38.04	23.5165			MEO-Z 0	3	19.3333
										PSO-Z 0	3	148.2	X	ASO-Z 0 - Mix EBM+AP-Z 0	*	30.57	23.5165			Mix AP-Z 0	3	2
										BEO-Z 0	3	161.5	X	ASO-Z 0 - Mix EBM-Z 0	*	-60.5	23.5165			Mix EBM+AP-Z 0	3	5
										MEO-Z 0	3	165.4	X	ASO-Z 0 - PSO-Z 0	*	-99.4	23.5165			Mix EBM-Z 0	3	11
										EEO-Z 0	3	169.4	X	BEO-Z 0 - EEO-Z 0	°	-7.9	23.5165			PSO-Z 0	3	15
														BEO-Z 0 - MEO-Z 0	°	-3.9	23.5165
														BEO-Z 0 - Mix AP-Z 0	*	150.74	23.5165
														BEO-Z 0 - Mix EBM+AP-Z 0	*	143.27	23.5165
														BEO-Z 0 - Mix EBM-Z 0	*	52.2	23.5165
														BEO-Z 0 - PSO-Z 0	°	13.3	23.5165
														EEO-Z 0 - MEO-Z 0	°	4	23.5165
														EEO-Z 0 - Mix AP-Z 0	*	158.64	23.5165
														EEO-Z 0 - Mix EBM+AP-Z 0	*	151.17	23.5165
														EEO-Z 0 - Mix EBM-Z 0	*	60.1	23.5165
														EEO-Z 0 - PSO-Z 0	°	21.2	23.5165
														MEO-Z 0 - Mix AP-Z 0	*	154.64	23.5165
														MEO-Z 0 - Mix EBM+AP-Z 0	*	147.17	23.5165
														MEO-Z 0 - Mix EBM-Z 0	*	56.1	23.5165
														MEO-Z 0 - PSO-Z 0	°	17.2	23.5165
														Mix AP-Z 0 - Mix EBM+AP-Z 0	°	-7.47	23.5165
														Mix AP-Z 0 - Mix EBM-Z 0	*	-98.54	23.5165
														Mix AP-Z 0 - PSO-Z 0	*	-137.44	23.5165
														Mix EBM+AP-Z 0 - Mix EBM-Z 0	*	-91.07	23.5165
														Mix EBM+AP-Z 0 - PSO-Z 0	*	-129.97	23.5165
														Mix EBM-Z 0 - PSO-Z 0	*	-38.9	23.5165
			Size comparison between 0, 90 and 180 days avocado nanoemulsion
				Between groups	51607.2	2	25803.6	1209.78	0	ASO-Z 0	3	48.8	X	ASO-Z 0 - ASO-Z 90	*	-156	11.5702	6.48889	0.0389902	ASO-Z 0	3	2
				Intra groups	127.975	6	21.3292			ASO-Z 90	3	204.8	X	ASO-Z 0 - ASO-Z180	*	-164.9	11.5702			ASO-Z 90	3	5.33333
				Total (Corr.)	51735.2	8				ASO-Z180	3	213.7	X	ASO-Z 90 - ASO-Z180	°	-8.9	11.5702			ASO-Z180	3	7.66667
			Size comparison between 0, 90 and 180 days basil nanoemulsion
				Between groups	2022330	2	1011170	5720.9	0	BEO-Z 0	3	161.5	X	BEO-Z 0 - BEO-Z 90	*	-39	33.3066	7.2	0.0273237	BEO-Z 0	3	2
				Intra groups	1060.5	6	176.75			BEO-Z 90	3	200.5	X	BEO-Z 0 - BEO-Z180	*	-1024.5	33.3066			BEO-Z 90	3	5
				Total (Corr.)	2023390	8				BEO-Z180	3	1186	X	BEO-Z 90 - BEO-Z180	*	-985.5	33.3066			BEO-Z180	3	8
			Size comparison between 0, 90 and 180 days eucalyptus nanoemulsion
				Between groups	1468380	2	734189	5823.09	0	EEO-Z 0	3	169.4	X	EEO-Z 0 - EEO-Z 90	*	-28.2	28.1306	7.2	0.0273237	EEO-Z 0	3	2
				Intra groups	756.494	6	126.082			EEO-Z 90	3	197.6	X	EEO-Z 0 - EEO-Z180	*	-870.6	28.1306			EEO-Z 90	3	5
				Total (Corr.)	1469130	8				EEO-Z180	3	1040	X	EEO-Z 90 - EEO-Z180	*	-842.4	28.1306			EEO-Z180	3	8
			Size comparison between 0, 90 and 180 days mandarin nanoemulsion
				Between groups	921905	2	460952	2536.86	0	MEO-Z 0	3	165.4	X	MEO-Z 0 - MEO-Z 90	°	-22.7	33.7701	6.48889	0.0389902	MEO-Z 0	3	2.33333
				Intra groups	1090.21	6	181.702			MEO-Z 90	3	188.1	X	MEO-Z 0 - MEO-Z180	*	-690	33.7701			MEO-Z 90	3	4.66667
				Total (Corr.)	922995	8				MEO-Z180	3	855.4	X	MEO-Z 90 - MEO-Z180	*	-667.3	33.7701			MEO-Z180	3	8
			Size comparison between 0, 90 and 180 days Mix AP nanoemulsion
				Between groups	13131.8	2	6565.91	43.13	0.0003	Mix AP-Z 0	3	10.76	X	Mix AP-Z 0 - Mix AP-Z 90	*	-48.67	30.9093	7.2	0.0273237	Mix AP-Z 0	3	2
				Intra groups	913.327	6	152.221			Mix AP-Z 90	3	59.43	X	Mix AP-Z 0 - Mix AP-Z180	*	-93.54	30.9093			Mix AP-Z 90	3	5
				Total (Corr.)	14045.1	8				Mix AP-Z180	3	104.3	X	Mix AP-Z 90 - Mix AP-Z180	*	-44.87	30.9093			Mix AP-Z180	3	8
			Size comparison between 0, 90 and 180 days Mix EBM nanoemulsion
				Between groups	165095	2	82547.7	1631.99	0	Mix EBM-Z 0	3	109.3	X	Mix EBM-Z 0 - Mix EBM-Z 90	*	-37.7	17.8174	7.2	0.0273237	Mix EBM-Z 0	3	2
				Intra groups	303.486	6	50.581			Mix EBM-Z 90	3	147	X	Mix EBM-Z 0 - Mix EBM-Z180	*	-304.3	17.8174			Mix EBM-Z 90	3	5
				Total (Corr.)	165399	8				Mix EBM-Z180	3	413.6	X	Mix EBM-Z 90 - Mix EBM-Z180	*	-266.6	17.8174			Mix EBM-Z180	3	8
			Size comparison between 0, 90 and 180 days Mix EBM+AP nanoemulsion
				Between groups	100995	2	50497.5	766.18	0	Mix EBM+AP-Z 0	3	18.23	X	Mix EBM+AP-Z 0 - Mix EBM+AP-Z 90	*	-140.57	20.3386	7.2	0.0273237	Mix EBM+AP-Z 0	3	2
				Intra groups	395.448	6	65.908			Mix EBM+AP-Z 90	3	158.8	X	Mix EBM+AP-Z 0 - Mix EBM+AP-Z180	*	-259.17	20.3386			Mix EBM+AP-Z 90	3	5
				Total (Corr.)	101390	8				Mix EBM+AP-Z180	3	277.4	X	Mix EBM+AP-Z 90 - Mix EBM+AP-Z180	*	-118.6	20.3386			Mix EBM+AP-Z180	3	8
			Size comparison between 0, 90 and 180 days pumpkin nanoemulsion
				Between groups	1377250	2	688624	2437.45	0	PSO-Z 0	3	148.2	X	PSO-Z 0 - PSO-Z 90	°	-8.6	42.109
				Intra groups	1695.11	6	282.518			PSO-Z 90	3	156.8	X	PSO-Z 0 - PSO-Z180	*	-834.1	42.109
				Total (Corr.)	1378940	8				PSO-Z180	3	982.3	X	PSO-Z 90 - PSO-Z180	*	-825.5	42.109
			Characterization of nanoemulsions. Zeta potential (mV) 0 days
				Between groups	285.866	7	40.838	0.88	0.5404	PSO-ZP0	3	-26.9	X	ASO-ZP0 - BEO-ZP0	°	-3.5	19.2375
				Intra groups	738.975	16	46.1859			Mix EBM+AP-ZP0	3	-25.6	X	ASO-ZP0 - EEO-ZP0	°	1.3	19.2375
				Total (Corr.)	1024.84	23				Mix AP-ZP0	3	-25.2	X	ASO-ZP0 - MEO-ZP0	°	3.9	19.2375
										MEO-ZP0	3	-24.6	X	ASO-ZP0 - Mix AP-ZP0	°	4.5	19.2375
										EEO-ZP0	3	-22	X	ASO-ZP0 - Mix EBM+AP-ZP0	°	4.9	19.2375
										ASO-ZP0	3	-20.7	X	ASO-ZP0 - Mix EBM-ZP0	°	-3	19.2375
										Mix EBM-ZP0	3	-17.7	X	ASO-ZP0 - PSO-ZP0	°	6.2	19.2375
										BEO-ZP0	3	-17.2	X	BEO-ZP0 - EEO-ZP0	°	4.8	19.2375
														BEO-ZP0 - MEO-ZP0	°	7.4	19.2375
														BEO-ZP0 - Mix AP-ZP0	°	8	19.2375
														BEO-ZP0 - Mix EBM+AP-ZP0	°	8.4	19.2375
														BEO-ZP0 - Mix EBM-ZP0	°	0.5	19.2375
														BEO-ZP0 - PSO-ZP0	°	9.7	19.2375
														EEO-ZP0 - MEO-ZP0	°	2.6	19.2375
														EEO-ZP0 - Mix AP-ZP0	°	3.2	19.2375
														EEO-ZP0 - Mix EBM+AP-ZP0	°	3.6	19.2375
														EEO-ZP0 - Mix EBM-ZP0	°	-4.3	19.2375
														EEO-ZP0 - PSO-ZP0	°	4.9	19.2375
														MEO-ZP0 - Mix AP-ZP0	°	0.6	19.2375
														MEO-ZP0 - Mix EBM+AP-ZP0	°	1	19.2375
														MEO-ZP0 - Mix EBM-ZP0	°	-6.9	19.2375
														MEO-ZP0 - PSO-ZP0	°	2.3	19.2375
														Mix AP-ZP0 - Mix EBM+AP-ZP0	°	0.4	19.2375
														Mix AP-ZP0 - Mix EBM-ZP0	°	-7.5	19.2375
														Mix AP-ZP0 - PSO-ZP0	°	1.7	19.2375
														Mix EBM+AP-ZP0 - Mix EBM-ZP0	°	-7.9	19.2375
														Mix EBM+AP-ZP0 - PSO-ZP0	°	1.3	19.2375
														Mix EBM-ZP0 - PSO-ZP0	°	9.2	19.2375
			Characterization of nanoemulsions. Zeta potential (mV) 90 days
				Between groups	128.196	7	18.3138	0.52	0.81	EEO-ZP 90	3	-14.1	X	ASO-ZP 90 - BEO-ZP 90	°	1.8	16.8736
				Intra groups	568.527	16	35.5329			Mix EBM-ZP 90	3	-13.9	X	ASO-ZP 90 - EEO-ZP 90	°	2.1	16.8736
				Total (Corr.)	696.723	23				BEO-ZP 90	3	-13.8	X	ASO-ZP 90 - MEO-ZP 90	°	-1.5	16.8736
										PSO-ZP 90	3	-13.1	X	ASO-ZP 90 - Mix AP-ZP 90	°	-5.29	16.8736
										Mix EBM+AP-ZP 90	3	-12.2	X	ASO-ZP 90 - Mix EBM+AP-ZP 90	°	0.2	16.8736
										ASO-ZP 90	3	-12	X	ASO-ZP 90 - Mix EBM-ZP 90	°	1.9	16.8736
										MEO-ZP 90	3	-10.5	X	ASO-ZP 90 - PSO-ZP 90	°	1.1	16.8736
										Mix AP-ZP 90	3	-6.71	X	BEO-ZP 90 - EEO-ZP 90	°	0.3	16.8736
														BEO-ZP 90 - MEO-ZP 90	°	-3.3	16.8736
														BEO-ZP 90 - Mix AP-ZP 90	°	-7.09	16.8736
														BEO-ZP 90 - Mix EBM+AP-ZP 90	°	-1.6	16.8736
														BEO-ZP 90 - Mix EBM-ZP 90	°	0.1	16.8736
														BEO-ZP 90 - PSO-ZP 90	°	-0.7	16.8736
														EEO-ZP 90 - MEO-ZP 90	°	-3.6	16.8736
														EEO-ZP 90 - Mix AP-ZP 90	°	-7.39	16.8736
														EEO-ZP 90 - Mix EBM+AP-ZP 90	°	-1.9	16.8736
														EEO-ZP 90 - Mix EBM-ZP 90	°	-0.2	16.8736
														EEO-ZP 90 - PSO-ZP 90	°	-1	16.8736
														MEO-ZP 90 - Mix AP-ZP 90	°	-3.79	16.8736
														MEO-ZP 90 - Mix EBM+AP-ZP 90	°	1.7	16.8736
														MEO-ZP 90 - Mix EBM-ZP 90	°	3.4	16.8736
														MEO-ZP 90 - PSO-ZP 90	°	2.6	16.8736
														Mix AP-ZP 90 - Mix EBM+AP-ZP 90	°	5.49	16.8736
														Mix AP-ZP 90 - Mix EBM-ZP 90	°	7.19	16.8736
														Mix AP-ZP 90 - PSO-ZP 90	°	6.39	16.8736
														Mix EBM+AP-ZP 90 - Mix EBM-ZP 90	°	1.7	16.8736
														Mix EBM+AP-ZP 90 - PSO-ZP 90	°	0.9	16.8736
														Mix EBM-ZP 90 - PSO-ZP 90	°	-0.8	16.8736
			Characterization of nanoemulsions. Zeta potential (mV) 180 days
				Between groups	541.21	7	77.3157	0.07	0.9991	BEO-ZP180	3	-17.5	X	ASO-ZP180 - BEO-ZP180	°	5.8	92.1166	7.13333	0.415131	ASO-ZP180	3	9
				Intra groups	16943.7	16	1058.98			Mix EBM+AP-ZP180	3	-12	X	ASO-ZP180 - EEO-ZP180	°	-0.5	92.1166			BEO-ZP180	3	9.66667
				Total (Corr.)	17484.9	23				ASO-ZP180	3	-11.7	X	ASO-ZP180 - MEO-ZP180	°	-3.83	92.1166			EEO-ZP180	3	11.6667
										EEO-ZP180	3	-11.2	X	ASO-ZP180 - Mix AP-ZP180	°	-9.31	92.1166			MEO-ZP180	3	13
										Mix EBM-ZP180	3	-8.39	X	ASO-ZP180 - Mix EBM+AP-ZP180	°	0.3	92.1166			Mix AP-ZP180	3	18.6667
										MEO-ZP180	3	-7.87	X	ASO-ZP180 - Mix EBM-ZP180	°	-3.31	92.1166			Mix EBM+AP-ZP180	3	8
										PSO-ZP180	3	-2.52	X	ASO-ZP180 - PSO-ZP180	°	-9.18	92.1166			Mix EBM-ZP180	3	11.3333
										Mix AP-ZP180	3	-2.39	X	BEO-ZP180 - EEO-ZP180	°	-6.3	92.1166			PSO-ZP180	3	18.6667
														BEO-ZP180 - MEO-ZP180	°	-9.63	92.1166
														BEO-ZP180 - Mix AP-ZP180	°	-15.11	92.1166
														BEO-ZP180 - Mix EBM+AP-ZP180	°	-5.5	92.1166
														BEO-ZP180 - Mix EBM-ZP180	°	-9.11	92.1166
														BEO-ZP180 - PSO-ZP180	°	-14.98	92.1166
														EEO-ZP180 - MEO-ZP180	°	-3.33	92.1166
														EEO-ZP180 - Mix AP-ZP180	°	-8.81	92.1166
														EEO-ZP180 - Mix EBM+AP-ZP180	°	0.8	92.1166
														EEO-ZP180 - Mix EBM-ZP180	°	-2.81	92.1166
														EEO-ZP180 - PSO-ZP180	°	-8.68	92.1166
														MEO-ZP180 - Mix AP-ZP180	°	-5.48	92.1166
														MEO-ZP180 - Mix EBM+AP-ZP180	°	4.13	92.1166
														MEO-ZP180 - Mix EBM-ZP180	°	0.52	92.1166
														MEO-ZP180 - PSO-ZP180	°	-5.35	92.1166
														Mix AP-ZP180 - Mix EBM+AP-ZP180	°	9.61	92.1166
														Mix AP-ZP180 - Mix EBM-ZP180	°	6	92.1166
														Mix AP-ZP180 - PSO-ZP180	°	0.13	92.1166
														Mix EBM+AP-ZP180 - Mix EBM-ZP180	°	-3.61	92.1166
														Mix EBM+AP-ZP180 - PSO-ZP180	°	-9.48	92.1166
														Mix EBM-ZP180 - PSO-ZP180	°	-5.87	92.1166
			Zeta potential comparison between 0, 90 and 180 days avocado nanoemulsion
				Between groups	156.78	2	78.39	3.33	0.1066	ASO-ZP0	3	-20.7	X	ASO-ZP 90 - ASO-ZP0	°	8.7	12.1595
				Intra groups	141.345	6	23.5575			ASO-ZP 90	3	-12	X	ASO-ZP 90 - ASO-ZP180	°	-0.3	12.1595
				Total (Corr.)	298.125	8				ASO-ZP180	3	-11.7	X	ASO-ZP0 - ASO-ZP180	°	-9	12.1595
			Zeta potential comparison between 0, 90 and 180 days basil nanoemulsion
				Between groups	25.34	2	12.67	0.01	0.9894	BEO-ZP180	3	-17.5	X	BEO-ZP 90 - BEO-ZP0	°	3.4	86.4713	0.266667	0.875173	BEO-ZP 90	3	5.66667
				Intra groups	7148.11	6	1191.35			BEO-ZP0	3	-17.2	X	BEO-ZP 90 - BEO-ZP180	°	3.7	86.4713			BEO-ZP0	3	4.66667
				Total (Corr.)	7173.45	8				BEO-ZP 90	3	-13.8	X	BEO-ZP0 - BEO-ZP180	°	0.3	86.4713			BEO-ZP180	3	4.66667
			Zeta potential comparison between 0, 90 and 180 days eucalyptus nanoemulsion
				Between groups	187.46	2	93.73	0.06	0.9451	EEO-ZP0	3	-22	X	EEO-ZP0 - EEO-ZP 90	°	-7.9	101.609	1.68889	0.429796	EEO-ZP0	3	3.33333
				Intra groups	9869.87	6	1644.98			EEO-ZP 90	3	-14.1	X	EEO-ZP0 - EEO-ZP180	°	-10.8	101.609			EEO-ZP 90	3	6
				Total (Corr.)	10057.3	8				EEO-ZP180	3	-11.2	X	EEO-ZP 90 - EEO-ZP180	°	-2.9	101.609			EEO-ZP180	3	5.66667
			Zeta potential comparison between 0, 90 and 180 days mandarin nanoemulsion
				Between groups	485.62	2	242.81	5.85	0.0389	MEO-ZP0	3	-24.6	X	MEO-ZP0 - MEO-ZP 90	°	-14.1	16.1364
				Intra groups	248.919	6	41.4866			MEO-ZP 90	3	-10.5	XX	MEO-ZP0 - MEO-ZP180	*	-16.73	16.1364
				Total (Corr.)	734.539	8				MEO-ZP180	3	-7.87	X	MEO-ZP 90 - MEO-ZP180	°	-2.63	16.1364
			Zeta potential comparison between 0, 90 and 180 days Mix AP nanoemulsion
				Between groups	880.839	2	440.419	19.83	0.0023	Mix AP-ZP0	3	-25.2	X	Mix AP-ZP0 - Mix AP-ZP 90	*	-18.49	11.8057
				Intra groups	133.24	6	22.2067			Mix AP-ZP 90	3	-6.71	X	Mix AP-ZP0 - Mix AP-ZP180	*	-22.81	11.8057
				Total (Corr.)	1014.08	8				Mix AP-ZP180	3	-2.39	X	Mix AP-ZP 90 - Mix AP-ZP180	°	-4.32	11.8057
			Zeta potential comparison between 0, 90 and 180 days Mix EBM nanoemulsion
				Between groups	131.476	2	65.7381	2.17	0.1949	Mix EBM-ZP0	3	-17.7	X	Mix EBM-ZP0 - Mix EBM-ZP 90	°	-3.8	13.7763
				Intra groups	181.432	6	30.2387			Mix EBM-ZP 90	3	-13.9	X	Mix EBM-ZP0 - Mix EBM-ZP180	°	-9.31	13.7763
				Total (Corr.)	312.908	8				Mix EBM-ZP180	3	-8.39	X	Mix EBM-ZP 90 - Mix EBM-ZP180	°	-5.51	13.7763
			Zeta potential comparison between 0, 90 and 180 days Mix EBM+AP nanoemulsion
				Between groups	364.56	2	182.28	5.5	0.044	Mix EBM+AP-ZP0	3	-25.6	X	Mix EBM+AP-ZP0 - Mix EBM+AP-ZP 90	°	-13.4	14.4285
				Intra groups	199.017	6	33.1695			Mix EBM+AP-ZP 90	3	-12.2	X	Mix EBM+AP-ZP0 - Mix EBM+AP-ZP180	°	-13.6	14.4285
				Total (Corr.)	563.577	8				Mix EBM+AP-ZP180	3	-12	X	Mix EBM+AP-ZP 90 - Mix EBM+AP-ZP180	°	-0.2	14.4285
			Zeta potential comparison between 0, 90 and 180 days pumpkin nanoemulsion
				Between groups	896.761	2	448.38	8.17	0.0194	PSO-ZP0	3	-26.9	X	PSO-ZP0 - PSO-ZP 90	°	-13.8	18.5597
				Intra groups	329.3	6	54.8833			PSO-ZP 90	3	-13.1	XX	PSO-ZP0 - PSO-ZP180	*	-24.38	18.5597
				Total (Corr.)	1226.06	8				PSO-ZP180	3	-2.52	X	PSO-ZP 90 - PSO-ZP180	°	-10.58	18.5597
			Characterization of nanoemulsions. Polydispersity index-PDI 0 days
				Between groups	0.224662	7	0.0320946	80.24	0	PSO-PDI 0	3	0.24	X	ASO-PDI 0 - BEO-PDI 0	*	0.07	0.0566139
				Intra groups	0.0064	16	0.0004			Mix EBM-PDI 0	3	0.27	XX	ASO-PDI 0 - EEO-PDI 0	°	-0.02	0.0566139
				Total (Corr.)	0.231062	23				Mix AP-PDI 0	3	0.32	X	ASO-PDI 0 - MEO-PDI 0	*	0.06	0.0566139
										Mix EBM+AP-PDI 0	3	0.39	X	ASO-PDI 0 - Mix AP-PDI 0	*	0.18	0.0566139
										BEO-PDI 0	3	0.43	X	ASO-PDI 0 - Mix EBM+AP-PDI 0	*	0.11	0.0566139
										MEO-PDI 0	3	0.44	X	ASO-PDI 0 - Mix EBM-PDI 0	*	0.23	0.0566139
										ASO-PDI 0	3	0.5	X	ASO-PDI 0 - PSO-PDI 0	*	0.26	0.0566139
										EEO-PDI 0	3	0.52	X	BEO-PDI 0 - EEO-PDI 0	*	-0.09	0.0566139
														BEO-PDI 0 - MEO-PDI 0	°	-0.01	0.0566139
														BEO-PDI 0 - Mix AP-PDI 0	*	0.11	0.0566139
														BEO-PDI 0 - Mix EBM+AP-PDI 0	°	0.04	0.0566139
														BEO-PDI 0 - Mix EBM-PDI 0	*	0.16	0.0566139
														BEO-PDI 0 - PSO-PDI 0	*	0.19	0.0566139
														EEO-PDI 0 - MEO-PDI 0	*	0.08	0.0566139
														EEO-PDI 0 - Mix AP-PDI 0	*	0.2	0.0566139
														EEO-PDI 0 - Mix EBM+AP-PDI 0	*	0.13	0.0566139
														EEO-PDI 0 - Mix EBM-PDI 0	*	0.25	0.0566139
														EEO-PDI 0 - PSO-PDI 0	*	0.28	0.0566139
														MEO-PDI 0 - Mix AP-PDI 0	*	0.12	0.0566139
														MEO-PDI 0 - Mix EBM+AP-PDI 0	°	0.05	0.0566139
														MEO-PDI 0 - Mix EBM-PDI 0	*	0.17	0.0566139
														MEO-PDI 0 - PSO-PDI 0	*	0.2	0.0566139
														Mix AP-PDI 0 - Mix EBM+AP-PDI 0	*	-0.07	0.0566139
														Mix AP-PDI 0 - Mix EBM-PDI 0	°	0.05	0.0566139
														Mix AP-PDI 0 - PSO-PDI 0	*	0.08	0.0566139
														Mix EBM+AP-PDI 0 - Mix EBM-PDI 0	*	0.12	0.0566139
														Mix EBM+AP-PDI 0 - PSO-PDI 0	*	0.15	0.0566139
														Mix EBM-PDI 0 - PSO-PDI 0	°	0.03	0.0566139
			Characterization of nanoemulsions. Polydispersity index-PDI 90 days
				Between groups	0.957462	7	0.13678	405.28	0	MEO-PDI 90	3	0.43	X	ASO-PDI 90 - BEO-PDI 90	°	0.01	0.0520032
				Intra groups	0.0054	16	0.0003375			BEO-PDI 90	3	0.45	X	ASO-PDI 90 - EEO-PDI 90	°	-0.05	0.0520032
				Total (Corr.)	0.962862	23				ASO-PDI 90	3	0.46	XX	ASO-PDI 90 - MEO-PDI 90	°	0.03	0.0520032
										EEO-PDI 90	3	0.51	X	ASO-PDI 90 - Mix AP-PDI 90	*	-0.543333	0.0520032
										Mix EBM+AP-PDI 90	3	0.663333	X	ASO-PDI 90 - Mix EBM+AP-PDI 90	*	-0.203333	0.0520032
										Mix EBM-PDI 90	3	0.733333	X	ASO-PDI 90 - Mix EBM-PDI 90	*	-0.273333	0.0520032
										PSO-PDI 90	3	0.86	X	ASO-PDI 90 - PSO-PDI 90	*	-0.4	0.0520032
										Mix AP-PDI 90	3	1.00333	X	BEO-PDI 90 - EEO-PDI 90	*	-0.06	0.0520032
														BEO-PDI 90 - MEO-PDI 90	°	0.02	0.0520032
														BEO-PDI 90 - Mix AP-PDI 90	*	-0.553333	0.0520032
														BEO-PDI 90 - Mix EBM+AP-PDI 90	*	-0.213333	0.0520032
														BEO-PDI 90 - Mix EBM-PDI 90	*	-0.283333	0.0520032
														BEO-PDI 90 - PSO-PDI 90	*	-0.41	0.0520032
														EEO-PDI 90 - MEO-PDI 90	*	0.08	0.0520032
														EEO-PDI 90 - Mix AP-PDI 90	*	-0.493333	0.0520032
														EEO-PDI 90 - Mix EBM+AP-PDI 90	*	-0.153333	0.0520032
														EEO-PDI 90 - Mix EBM-PDI 90	*	-0.223333	0.0520032
														EEO-PDI 90 - PSO-PDI 90	*	-0.35	0.0520032
														MEO-PDI 90 - Mix AP-PDI 90	*	-0.573333	0.0520032
														MEO-PDI 90 - Mix EBM+AP-PDI 90	*	-0.233333	0.0520032
														MEO-PDI 90 - Mix EBM-PDI 90	*	-0.303333	0.0520032
														MEO-PDI 90 - PSO-PDI 90	*	-0.43	0.0520032
														Mix AP-PDI 90 - Mix EBM+AP-PDI 90	*	0.34	0.0520032
														Mix AP-PDI 90 - Mix EBM-PDI 90	*	0.27	0.0520032
														Mix AP-PDI 90 - PSO-PDI 90	*	0.143333	0.0520032
														Mix EBM+AP-PDI 90 - Mix EBM-PDI 90	*	-0.07	0.0520032
														Mix EBM+AP-PDI 90 - PSO-PDI 90	*	-0.196667	0.0520032
														Mix EBM-PDI 90 - PSO-PDI 90	*	-0.126667	0.0520032
			Characterization of nanoemulsions. Polydispersity index-PDI 180 days
				Between groups	0.932729	7	0.133247	351.42	0	ASO-PDI180	3	0.48	X	ASO-PDI180 - BEO-PDI180	*	-0.52	0.0551199
				Intra groups	0.00606667	16	0.000379167			Mix EBM+AP-PDI180	3	0.62	X	ASO-PDI180 - EEO-PDI180	*	-0.52	0.0551199
				Total (Corr.)	0.938796	23				Mix EBM-PDI 180	3	0.76	X	ASO-PDI180 - MEO-PDI 180	*	-0.523333	0.0551199
										EEO-PDI180	3	1	X	ASO-PDI180 - Mix AP-PDI180	*	-0.52	0.0551199
										Mix AP-PDI180	3	1	X	ASO-PDI180 - Mix EBM+AP-PDI180	*	-0.14	0.0551199
										PSO-PDI180	3	1	X	ASO-PDI180 - Mix EBM-PDI 180	*	-0.28	0.0551199
										BEO-PDI180	3	1	X	ASO-PDI180 - PSO-PDI180	*	-0.52	0.0551199
										MEO-PDI 180	3	1.00333	X	BEO-PDI180 - EEO-PDI180	°	0	0.0551199
														BEO-PDI180 - MEO-PDI 180	°	-0.00333333	0.0551199
														BEO-PDI180 - Mix AP-PDI180	°	0	0.0551199
														BEO-PDI180 - Mix EBM+AP-PDI180	*	0.38	0.0551199
														BEO-PDI180 - Mix EBM-PDI 180	*	0.24	0.0551199
														BEO-PDI180 - PSO-PDI180	°	0	0.0551199
														EEO-PDI180 - MEO-PDI 180	°	-0.00333333	0.0551199
														EEO-PDI180 - Mix AP-PDI180	°	0	0.0551199
														EEO-PDI180 - Mix EBM+AP-PDI180	*	0.38	0.0551199
														EEO-PDI180 - Mix EBM-PDI 180	*	0.24	0.0551199
														EEO-PDI180 - PSO-PDI180	°	0	0.0551199
														MEO-PDI 180 - Mix AP-PDI180	°	0.00333333	0.0551199
														MEO-PDI 180 - Mix EBM+AP-PDI180	*	0.383333	0.0551199
														MEO-PDI 180 - Mix EBM-PDI 180	*	0.243333	0.0551199
														MEO-PDI 180 - PSO-PDI180	°	0.00333333	0.0551199
														Mix AP-PDI180 - Mix EBM+AP-PDI180	*	0.38	0.0551199
														Mix AP-PDI180 - Mix EBM-PDI 180	*	0.24	0.0551199
														Mix AP-PDI180 - PSO-PDI180	°	0	0.0551199
														Mix EBM+AP-PDI180 - Mix EBM-PDI 180	*	-0.14	0.0551199
														Mix EBM+AP-PDI180 - PSO-PDI180	*	-0.38	0.0551199
														Mix EBM-PDI 180 - PSO-PDI180	*	-0.24	0.0551199
			Polydispersity index comparison between 0, 90 and 180 days avocado nanoemulsion
				Between groups	0.0024	2	0.0012	3	0.125	ASO-PDI 90	3	0.46	X	ASO-PDI 0 - ASO-PDI 90	°	0.04	0.0501051
				Intra groups	0.0024	6	0.0004			ASO-PDI180	3	0.48	X	ASO-PDI 0 - ASO-PDI180	°	0.02	0.0501051
				Total (Corr.)	0.0048	8				ASO-PDI 0	3	0.5	X	ASO-PDI 90 - ASO-PDI180	°	-0.02	0.0501051
			Polydispersity index comparison between 0, 90 and 180 days basil nanoemulsion
				Between groups	0.6278	2	0.3139	784.75	0	BEO-PDI 0	3	0.43	X	BEO-PDI 0 - BEO-PDI 90	°	-0.02	0.0501051
				Intra groups	0.0024	6	0.0004			BEO-PDI 90	3	0.45	X	BEO-PDI 0 - BEO-PDI180	*	-0.57	0.0501051
				Total (Corr.)	0.6302	8				BEO-PDI180	3	1	X	BEO-PDI 90 - BEO-PDI180	*	-0.55	0.0501051
			Polydispersity index comparison between 0, 90 and 180 days eucalyptus nanoemulsion
				Between groups	0.4706	2	0.2353	588.25	0	EEO-PDI 90	3	0.51	X	EEO-PDI 0 - EEO-PDI 90	°	0.01	0.0501051
				Intra groups	0.0024	6	0.0004			EEO-PDI 0	3	0.52	X	EEO-PDI 0 - EEO-PDI180	*	-0.48	0.0501051
				Total (Corr.)	0.473	8				EEO-PDI180	3	1	X	EEO-PDI 90 - EEO-PDI180	*	-0.49	0.0501051
			Polydispersity index comparison between 0, 90 and 180 days mandarin nanoemulsion
				Between groups	0.646156	2	0.323078	937.97	0	MEO-PDI 90	3	0.43	X	MEO-PDI 0 - MEO-PDI 90	°	0.01	0.0464956
				Intra groups	0.00206667	6	0.000344444			MEO-PDI 0	3	0.44	X	MEO-PDI 0 - MEO-PDI 180	*	-0.563333	0.0464956
				Total (Corr.)	0.648222	8				MEO-PDI 180	3	1.00333	X	MEO-PDI 90 - MEO-PDI 180	*	-0.573333	0.0464956
			Polydispersity index comparison between 0, 90 and 180 days Mix AP nanoemulsion
				Between groups	0.929356	2	0.464678	1349.06	0	Mix AP-PDI 0	3	0.32	X	Mix AP-PDI 0 - Mix AP-PDI 90	*	-0.683333	0.0464956
				Intra groups	0.00206667	6	0.000344444			Mix AP-PDI180	3	1	X	Mix AP-PDI 0 - Mix AP-PDI180	*	-0.68	0.0464956
				Total (Corr.)	0.931422	8				Mix AP-PDI 90	3	1.00333	X	Mix AP-PDI 90 - Mix AP-PDI180	°	0.00333333	0.0464956
			Polydispersity index comparison between 0, 90 and 180 days Mix EBM nanoemulsion
				Between groups	0.455489	2	0.227744	661.19	0	Mix EBM-PDI 0	3	0.27	X	Mix EBM-PDI 0 - Mix EBM-PDI 90	*	-0.463333	0.0464956
				Intra groups	0.00206667	6	0.000344444			Mix EBM-PDI 90	3	0.733333	X	Mix EBM-PDI 0 - Mix EBM-PDI 180	*	-0.49	0.0464956
				Total (Corr.)	0.457556	8				Mix EBM-PDI 180	3	0.76	X	Mix EBM-PDI 90 - Mix EBM-PDI 180	°	-0.0266667	0.0464956
			Polydispersity index comparison between 0, 90 and 180 days Mix EBM+AP nanoemulsion
				Between groups	0.129489	2	0.0647444	187.97	0	Mix EBM+AP-PDI 0	3	0.39	X	Mix EBM+AP-PDI 0 - Mix EBM+AP-PDI 90	*	-0.273333	0.0464956
				Intra groups	0.00206667	6	0.000344444			Mix EBM+AP-PDI180	3	0.62	X	Mix EBM+AP-PDI 0 - Mix EBM+AP-PDI180	*	-0.23	0.0464956
				Total (Corr.)	0.131556	8				Mix EBM+AP-PDI 90	3	0.663333	X	Mix EBM+AP-PDI 90 - Mix EBM+AP-PDI180	°	0.0433333	0.0464956
			Polydispersity index comparison between 0, 90 and 180 days pumpkin nanoemulsion
				Between groups	0.9816	2	0.4908	1227	0	PSO-PDI 0	3	0.24	X	PSO-PDI 0 - PSO-PDI 90	*	-0.62	0.0501051
				Intra groups	0.0024	6	0.0004			PSO-PDI 90	3	0.86	X	PSO-PDI 0 - PSO-PDI180	*	-0.76	0.0501051
				Total (Corr.)	0.984	8				PSO-PDI180	3	1	X	PSO-PDI 90 - PSO-PDI180	*	-0.14	0.0501051
			Characterization of nanoemulsions. pH 0 days
				Between groups	1.97956	7	0.282795	62.67	0	ASO pH-0	3	5.65	X	ASO pH-0 - BEO pH-0	*	-0.693333	0.190152
				Intra groups	0.0722	16	0.0045125			Mix AP pH-0	3	5.69	X	ASO pH-0 - EEO pH-0	*	-0.68	0.190152
				Total (Corr.)	2.05176	23				PSO pH-0	3	5.75	X	ASO pH-0 - MEO pH-0	*	-0.643333	0.190152
										Mix EBM+AP pH-0	3	6.11333	X	ASO pH-0 - Mix AP pH-0	°	-0.04	0.190152
										Mix EBM pH-0	3	6.28	XX	ASO pH-0 - Mix EBM pH-0	*	-0.63	0.190152
										MEO pH-0	3	6.29333	XX	ASO pH-0 - PSO pH-0	°	-0.1	0.190152
										EEO pH-0	3	6.33	X	ASO pH-0 - Mix EBM+AP pH-0	*	-0.463333	0.190152
										BEO pH-0	3	6.34333	X	BEO pH-0 - EEO pH-0	°	0.0133333	0.190152
														BEO pH-0 - MEO pH-0	°	0.05	0.190152
														BEO pH-0 - Mix AP pH-0	*	0.653333	0.190152
														BEO pH-0 - Mix EBM pH-0	°	0.0633333	0.190152
														BEO pH-0 - PSO pH-0	*	0.593333	0.190152
														BEO pH-0 - Mix EBM+AP pH-0	*	0.23	0.190152
														EEO pH-0 - MEO pH-0	°	0.0366667	0.190152
														EEO pH-0 - Mix AP pH-0	*	0.64	0.190152
														EEO pH-0 - Mix EBM pH-0	°	0.05	0.190152
														EEO pH-0 - PSO pH-0	*	0.58	0.190152
														EEO pH-0 - Mix EBM+AP pH-0	*	0.216667	0.190152
														MEO pH-0 - Mix AP pH-0	*	0.603333	0.190152
														MEO pH-0 - Mix EBM pH-0	°	0.0133333	0.190152
														MEO pH-0 - PSO pH-0	*	0.543333	0.190152
														MEO pH-0 - Mix EBM+AP pH-0	°	0.18	0.190152
														Mix AP pH-0 - Mix EBM pH-0	*	-0.59	0.190152
														Mix AP pH-0 - PSO pH-0	°	-0.06	0.190152
														Mix AP pH-0 - Mix EBM+AP pH-0	*	-0.423333	0.190152
														Mix EBM pH-0 - PSO pH-0	*	0.53	0.190152
														Mix EBM pH-0 - Mix EBM+AP pH-0	°	0.166667	0.190152
														PSO pH-0 - Mix EBM+AP pH-0	*	-0.363333	0.190152
			Characterization of nanoemulsions. pH 90 days
				Between groups	3.49976	7	0.499966	129.02	0	ASO pH-90	3	4.25	X	ASO pH-90 - BEO pH-90	*	-1	0.176209
				Intra groups	0.062	16	0.003875			Mix EBM pH-90	3	4.67	X	ASO pH-90 - EEO pH-90	*	-0.9	0.176209
				Total (Corr.)	3.56176	23				PSO pH-90	3	4.81	X	ASO pH-90 - MEO pH-90	*	-1.06	0.176209
										EEO pH-90	3	5.15	X	ASO pH-90 - Mix AP pH-90	*	-1.1	0.176209
										BEO pH-90	3	5.25	XX	ASO pH-90 - Mix EBM pH-90	*	-0.42	0.176209
										MEO pH-90	3	5.31	XX	ASO pH-90 - Mix EBM+AP pH-90	*	-1.15	0.176209
										Mix AP pH-90	3	5.35	X	ASO pH-90 - PSO pH-90	*	-0.56	0.176209
										Mix EBM+AP pH-90	3	5.4	X	BEO pH-90 - EEO pH-90	°	0.1	0.176209
														BEO pH-90 - MEO pH-90	°	-0.06	0.176209
														BEO pH-90 - Mix AP pH-90	°	-0.1	0.176209
														BEO pH-90 - Mix EBM pH-90	*	0.58	0.176209
														BEO pH-90 - Mix EBM+AP pH-90	°	-0.15	0.176209
														BEO pH-90 - PSO pH-90	*	0.44	0.176209
														EEO pH-90 - MEO pH-90	°	-0.16	0.176209
														EEO pH-90 - Mix AP pH-90	*	-0.2	0.176209
														EEO pH-90 - Mix EBM pH-90	*	0.48	0.176209
														EEO pH-90 - Mix EBM+AP pH-90	*	-0.25	0.176209
														EEO pH-90 - PSO pH-90	*	0.34	0.176209
														MEO pH-90 - Mix AP pH-90	°	-0.04	0.176209
														MEO pH-90 - Mix EBM pH-90	*	0.64	0.176209
														MEO pH-90 - Mix EBM+AP pH-90	°	-0.09	0.176209
														MEO pH-90 - PSO pH-90	*	0.5	0.176209
														Mix AP pH-90 - Mix EBM pH-90	*	0.68	0.176209
														Mix AP pH-90 - Mix EBM+AP pH-90	°	-0.05	0.176209
														Mix AP pH-90 - PSO pH-90	*	0.54	0.176209
														Mix EBM pH-90 - Mix EBM+AP pH-90	*	-0.73	0.176209
														Mix EBM pH-90 - PSO pH-90	°	-0.14	0.176209
														Mix EBM+AP pH-90 - PSO pH-90	*	0.59	0.176209
			Characterization of nanoemulsions. pH 180 days
				Between groups	22.8792	7	3.26846	943.96	0	ASO pH-180	3	3.15	X	ASO pH-180 - BEO pH-180	°	-0.02	0.166567
				Intra groups	0.0554	16	0.0034625			BEO pH-180	3	3.17	X	ASO pH-180 - EEO pH-180	*	-1.98	0.166567
				Total (Corr.)	22.9346	23				Mix EBM+AP pH-180	3	4.59	X	ASO pH-180 - MEO pH-180	*	-3.19	0.166567
										Mix EBM pH-180	3	4.75	XX	ASO pH-180 - Mix AP pH-180	*	-1.8	0.166567
										PSO pH-180	3	4.76	X	ASO pH-180 - Mix EBM pH-180	*	-1.6	0.166567
										Mix AP pH-180	3	4.95	X	ASO pH-180 - Mix EBM+AP pH-180	*	-1.44	0.166567
										EEO pH-180	3	5.13	X	ASO pH-180 - PSO pH-180	*	-1.61	0.166567
										MEO pH-180	3	6.34	X	BEO pH-180 - EEO pH-180	*	-1.96	0.166567
														BEO pH-180 - MEO pH-180	*	-3.17	0.166567
														BEO pH-180 - Mix AP pH-180	*	-1.78	0.166567
														BEO pH-180 - Mix EBM pH-180	*	-1.58	0.166567
														BEO pH-180 - Mix EBM+AP pH-180	*	-1.42	0.166567
														BEO pH-180 - PSO pH-180	*	-1.59	0.166567
														EEO pH-180 - MEO pH-180	*	-1.21	0.166567
														EEO pH-180 - Mix AP pH-180	*	0.18	0.166567
														EEO pH-180 - Mix EBM pH-180	*	0.38	0.166567
														EEO pH-180 - Mix EBM+AP pH-180	*	0.54	0.166567
														EEO pH-180 - PSO pH-180	*	0.37	0.166567
														MEO pH-180 - Mix AP pH-180	*	1.39	0.166567
														MEO pH-180 - Mix EBM pH-180	*	1.59	0.166567
														MEO pH-180 - Mix EBM+AP pH-180	*	1.75	0.166567
														MEO pH-180 - PSO pH-180	*	1.58	0.166567
														Mix AP pH-180 - Mix EBM pH-180	*	0.2	0.166567
														Mix AP pH-180 - Mix EBM+AP pH-180	*	0.36	0.166567
														Mix AP pH-180 - PSO pH-180	*	0.19	0.166567
														Mix EBM pH-180 - Mix EBM+AP pH-180	°	0.16	0.166567
														Mix EBM pH-180 - PSO pH-180	°	-0.01	0.166567
														Mix EBM+AP pH-180 - PSO pH-180	*	-0.17	0.166567
			pH comparison between 0, 90 and 180 days avocado nanoemulsion
				Between groups	9.42	2	4.71	995.07	0	ASO pH-180	3	3.15	X	ASO pH-0 - ASO pH-90	*	1.4	0.17236
				Intra groups	0.0284	6	0.00473333			ASO pH-90	3	4.25	X	ASO pH-0 - ASO pH-180	*	2.5	0.17236
				Total (Corr.)	9.4484	8				ASO pH-0	3	5.65	X	ASO pH-90 - ASO pH-180	*	1.1	0.17236
			pH comparison between 0, 90 and 180 days basil nanoemulsion
				Between groups	15.5918	2	7.79591	1609.25	0	BEO pH-180	3	3.17	X	BEO pH-0 - BEO pH-90	*	1.09333	0.174371
				Intra groups	0.0290667	6	0.00484444			BEO pH-90	3	5.25	X	BEO pH-0 - BEO pH-180	*	3.17333	0.174371
				Total (Corr.)	15.6209	8				BEO pH-0	3	6.34333	X	BEO pH-90 - BEO pH-180	*	2.08	0.174371
			pH comparison between 0, 90 and 180 days eucalyptus nanoemulsion
				Between groups	2.8328	2	1.4164	331.97	0	EEO pH-180	3	5.13	X	EEO pH-0 - EEO pH-90	*	1.18	0.163643
				Intra groups	0.0256	6	0.00426667			EEO pH-90	3	5.15	X	EEO pH-0 - EEO pH-180	*	1.2	0.163643
				Total (Corr.)	2.8584	8				EEO pH-0	3	6.33	X	EEO pH-90 - EEO pH-180	°	0.02	0.163643
			pH comparison between 0, 90 and 180 days mandarin nanoemulsion
				Between groups	2.03002	2	1.01501	286.37	0	MEO pH-90	3	5.31	X	MEO pH-0 - MEO pH-90	*	0.983333	0.149151
				Intra groups	0.0212667	6	0.00354444			MEO pH-0	3	6.29333	X	MEO pH-0 - MEO pH-180	°	-0.0466667	0.149151
				Total (Corr.)	2.05129	8				MEO pH-180	3	6.34	X	MEO pH-90 - MEO pH-180	*	-1.03	0.149151
			pH comparison between 0, 90 and 180 days Mix AP nanoemulsion
				Between groups	0.8232	2	0.4116	128.62	0	Mix AP pH-180	3	4.95	X	Mix AP pH-0 - Mix AP pH-90	*	0.34	0.141719
				Intra groups	0.0192	6	0.0032			Mix AP pH-90	3	5.35	X	Mix AP pH-0 - Mix AP pH-180	*	0.74	0.141719
				Total (Corr.)	0.8424	8				Mix AP pH-0	3	5.69	X	Mix AP pH-90 - Mix AP pH-180	*	0.4	0.141719
			pH comparison between 0, 90 and 180 days Mix EBM nanoemulsion
				Between groups	4.9394	2	2.4697	487.44	0	Mix EBM pH-90	3	4.67	X	Mix EBM pH-0 - Mix EBM pH-90	*	1.61	0.178325
				Intra groups	0.0304	6	0.00506667			Mix EBM pH-180	3	4.75	X	Mix EBM pH-0 - Mix EBM pH-180	*	1.53	0.178325
				Total (Corr.)	4.9698	8				Mix EBM pH-0	3	6.28	X	Mix EBM pH-90 - Mix EBM pH-180	°	-0.08	0.178325
			pH comparison between 0, 90 and 180 days Mix EBM+AP nanoemulsion
				Between groups	3.48549	2	1.74274	542.72	0	Mix EBM+AP pH-180	3	4.59	X	Mix EBM+AP pH-0 - Mix EBM+AP pH-90	*	0.713333	0.141964
				Intra groups	0.0192667	6	0.00321111			Mix EBM+AP pH-90	3	5.4	X	Mix EBM+AP pH-0 - Mix EBM+AP pH-180	*	1.52333	0.141964
				Total (Corr.)	3.50476	8				Mix EBM+AP pH-0	3	6.11333	X	Mix EBM+AP pH-90 - Mix EBM+AP pH-180	*	0.81	0.141964
			pH comparison between 0, 90 and 180 days pumpkin nanoemulsion
				Between groups	1.8662	2	0.9331	341.38	0	PSO pH-180	3	4.76	X	PSO pH-0 - PSO pH-90	*	0.94	0.130978
				Intra groups	0.0164	6	0.00273333			PSO pH-90	3	4.81	X	PSO pH-0 - PSO pH-180	*	0.99	0.130978
				Total (Corr.)	1.8826	8				PSO pH-0	3	5.75	X	PSO pH-90 - PSO pH-180	°	0.05	0.130978
			Antioxidant activity (ABTS method) between oil (PSO) and nanoemulsion (NPSO)
				Between groups	16.1704	1	16.1704	2753.66	0	PSO-ABTS	3	1.00833	X	PSO-ABTS - NPSO-ABTS	*	-3.28333	0.17372
				Intra groups	0.0234893	4	0.00587233			NPSO-ABTS	3	4.29167	X
				Total (Corr.)	16.1939	5
			Antioxidant activity (ABTS method) between oil (ASO) and nanoemulsion (NASO)
				Between groups	10.6773	1	10.6773	1128.11	0	ASO-ABTS	3	66.6933	X	ASO-ABTS - NASO-ABTS	*	-2.668	0.220547
				Intra groups	0.0378593	4	0.00946483			NASO-ABTS	3	69.3613	X
				Total (Corr.)	10.7152	5
			Antioxidant activity (ABTS method) between oil (BEO) and nanoemulsion (NBEO)
				Between groups	12.5195	1	12.5195	1083.84	0	BEO-ABTS	3	2.486	X	BEO-ABTS - NBEO-ABTS	*	-2.889	0.243643
				Intra groups	0.046204	4	0.011551			NBEO-ABTS	3	5.375	X
				Total (Corr.)	12.5657	5
			Antioxidant activity (ABTS method) between oil (EEO) and nanoemulsion (NEEO)
				Between groups	2.58333	1	2.58333	511.84	0	EEO-ABTS	3	0.312667	X	EEO-ABTS - NEEO-ABTS	*	-1.31233	0.161053
				Intra groups	0.0201887	4	0.00504717			NEEO-ABTS	3	1.625	X
				Total (Corr.)	2.60352	5
			Antioxidant activity (ABTS method) between oil (MEO) and nanoemulsion (NMEO)
				Between groups	3.4489	1	3.4489	735.16	0	MEO-ABTS	3	0.336333	X	MEO-ABTS - NMEO-ABTS	*	-1.51633	0.155272
				Intra groups	0.0187653	4	0.00469133			NMEO-ABTS	3	1.85267	X
				Total (Corr.)	3.46767	5
			Antioxidant activity (DPPH method) between oil (ASO) and nanoemulsion (NASO)
				Between groups	12.218	1	12.218	2350.51	0	ASO-DPPH	3	37.173	X	ASO-DPPH - NASO-DPPH	*	-2.854	0.163442
				Intra groups	0.020792	4	0.005198			NASO-DPPH	3	40.027	X
				Total (Corr.)	12.2388	5
			Antioxidant activity (DPPH method) between oil (BEO) and nanoemulsion (NBEO)
				Between groups	18.2632	1	18.2632	5637.36	0	BEO-DPPH	3	1.24267	X	BEO-DPPH - NBEO-DPPH	*	-3.48933	0.129031
				Intra groups	0.0129587	4	0.00323967			NBEO-DPPH	3	4.732	X
				Total (Corr.)	18.2761	5
			Antioxidant activity (DPPH method) between oil (EEO) and nanoemulsion (NEEO)
				Between groups	3.26491	1	3.26491	1287.09	0	EEO-DPPH	3	0.381667	X	EEO-DPPH - NEEO-DPPH	*	-1.47533	0.114176
				Intra groups	0.0101467	4	0.00253667			NEEO-DPPH	3	1.857	X
				Total (Corr.)	3.27506	5
			Antioxidant activity (DPPH method) between oil (MEO) and nanoemulsion (NMEO)
				Between groups	3.375	1	3.375	795.55	0	MEO-DPPH	3	0.742667	X	MEO-DPPH - NMEO-DPPH	*	-1.5	0.147655
				Intra groups	0.0169693	4	0.00424233			NMEO-DPPH	3	2.24267	X
				Total (Corr.)	3.39197	5
			Antioxidant activity (DPPH method) between oil (PSO) and nanoemulsion (NPSO)
				Between groups	14.6484	1	14.6484	3749.92	0	PSO-DPPH	3	1.06867	X	PSO-DPPH - NPSO-DPPH	*	-3.125	0.141687
				Intra groups	0.0156253	4	0.00390633			NPSO-DPPH	3	4.19367	X
				Total (Corr.)	14.6641	5
			Total phenolic content (TPC) between oil (ASO) and nanoemulsion (NASO)
				Between groups	1.66667e-07	1	1.66667e-07	0	0.987	ASO-TPC	3	2.668	X	ASO-TPC - NASO-TPC	°	-0.000333333	0.0535823
				Intra groups	0.00223467	4	0.000558667			NASO-TPC	3	2.66833	X
				Total (Corr.)	0.00223483	5
			Total phenolic content (TPC) between oil (BEO) and nanoemulsion (NBEO)
				Between groups	0	1	0	0	1	NBEO-TPC	3	0.310667	X	BEO-TPC - NBEO-TPC	°	0	0.0563483
				Intra groups	0.00247133	4	0.000617833			BEO-TPC	3	0.310667	X
				Total (Corr.)	0.00247133	5
			Total phenolic content (TPC) between oil (EEO) and nanoemulsion (NEEO)
				Between groups	0.000112667	1	0.000112667	0.12	0.7419	NEEO-TPC	3	0.146	X	EEO-TPC - NEEO-TPC	°	0.00866667	0.0681662
				Intra groups	0.00361667	4	0.000904167			EEO-TPC	3	0.154667	X
				Total (Corr.)	0.00372933	5
			Total phenolic content (TPC) between oil (MEO) and nanoemulsion (NMEO)
				Between groups	6.01667e-05	1	6.01667e-05	0.11	0.7526	NMEO-TPC	3	0.247	X	MEO- TPC - NMEO-TPC	°	0.00633333	0.0520744
				Intra groups	0.00211067	4	0.000527667			MEO- TPC	3	0.253333	X
				Total (Corr.)	0.00217083	5
			Total phenolic content (TPC) between oil (PSO) and nanoemulsion (NPSO)
				Between groups	0	1	0	0	1	PSO-TPC	3	0.275333	X	PSO-TPC - NPSO-TPC	°	0	0.0722352
				Intra groups	0.00406133	4	0.00101533			NPSO-TPC	3	0.275333	X
				Total (Corr.)	0.00406133	5
